# Supplementary material for: One Health Investigation of Stage-Dependent Antimicrobial Resistance Patterns Across Intermediate and Ripened Dairy Matrices: The Tyrovolia–Kopanisti Paradigm
Source: Microorganisms. 2026 Mar 22;14(3):712. doi: 10.3390/microorganisms14030712 (PMC13028824; doi:10.3390/microorganisms14030712)
Supplement: Supplementary file 1 [file microorganisms-14-00712-s001.zip]

Archive with 7 entries (7 files):
- S1.pdf
- S2.pdf
- S3.pdf
- S4.pdf
- S5.pdf
- S6.pdf
- S7.pdf
